# Supplementary material for: Expression of the RPSA-Containing and 67EBP Laminin Receptors in Relation to the Debatable Nature of the 67 kDa Laminin Receptor 67LR in Colorectal Cancer
Source: Int J Mol Sci. 2025 Mar 12;26(6):2564. doi: 10.3390/ijms26062564 (PMC11942345; doi:10.3390/ijms26062564)
Supplement: Supplementary file 1 [file ijms-26-02564-s001.zip]

Archive with 2 entries (2 files):
- Supplementary Figure S1-S6.pdf
- Table S1.pdf
